# Supplementary material for: Siple Dome ice reveals two modes of millennial CO2 change during the last ice age
Source: Nat Commun. 2014 Apr 29;5:3723. doi: 10.1038/ncomms4723 (PMC4015316; doi:10.1038/ncomms4723)
Supplement: Supplementary Data 1 — Siple Dome ice core CO2 record [file ncomms4723-s1.xlsx]

## Sheet: Sheet1
Siple Dome ice core CO2 record								Siple Dome ice core CH4 record
Reference: Ahn, J & Brook, E.J. Siple Dome ice reveals two modes of millennial CO2 change during the last ice age. Nat. Commun. 5:3723 doi: 10.1038/ncomms4723 (2014).
Contact: Jinho Ahn (jinhoahn@snu.ac.kr)
Related references:
(1) Brook, E. J. et al. Timing of millennial-scale climate change at Siple Dome, West Antarctica, during the last glacial period. Quat. Sci. Rev. 24, 1333-1343 (2005).
(2) Svensson, A. et al. A 60 000 year Greenland stratigraphic ice core chronology. Climate Past 4, 47–57 (2008).
(3) Ahn, J., Brook, E. J., Schmittner, A. & Kreutz, K. Abrupt change in atmospheric CO2 during the last ice age. Geophys. Res. Lett. 39, L18711 (2012).
Depth	GISP2 age1	GICC05age2	CO2	Uncertainty	# of	reference		Depth	GISP2 age1	GICC05age2	CH4	reference
(m)	(ka)	(b2k, ka)	(ppm)	(ppm)	replicates			(m)	(ka)	(b2k, ka)	(ppb)
726.008	22.0236	21.9759	184.462	0.5	2	this study		725.875	21.99	21.9484	333	(1)
727.78	22.47	22.3422	187.224	0.45	2	this study		726.626	22.18	22.1043	330	(1)
728.048	22.5376	22.3976	187.022	1.25	2	this study		727.78	22.47	22.342	338	(1)
729.12	22.7843	22.6001	184.679	0.2	2	this study		728.573	22.67	22.5063	332	(1)
729.492	22.8501	22.6541	185.207	1.625	2	this study		728.812	22.73	22.5555	332	(1)
730.033	22.9071	22.7008	188.487	0.23	2	this study		729.492	22.85	22.654	355	(1)
731.153	23.0271	22.7993	190.014	0.255	2	this study		730.724	22.98	22.7606	354	(1)
732.135	23.1299	22.8836	186.134	0.125	2	this study		731.635	23.08	22.8427	353	(1)
733.896	23.3255	23.044	189.397	1.125	2	this study		732.045	23.12	22.8755	364	(1)
734.111	23.3496	23.0638	190.53	0.645	2	this study		732.864	23.21	22.9493	368	(1)
735.19	23.4634	23.1573	190.081	0.825	2	this study		734.115	23.35	23.0642	365	(1)
736.062	23.5582	23.235	188.604	0.87	2	this study		734.976	23.44	23.138	362	(1)
737.122	23.67	23.3267	197.672	1.285	2	this study		735.985	23.55	23.2282	367	(1)
738.045	23.7697	23.4084	193.533	1.715	2	this study		736.75	23.63	23.2939	373	(1)
739.039	23.8753	23.4952	186.779	0.465	2	this study		737.87	23.75	23.3923	390	(1)
740.105	24.0315	23.6505	187.985	0.405956	3	this study		738.492	23.82	23.4498	379	(1)
741.37	24.2826	23.9238	183.129	0.035	2	this study		739.284	23.9	23.5154	372	(1)
742.302	24.47	24.1277	184.682	0.62	2	this study		740.158	24.04	23.6597	337	(1)
743.17	24.6465	24.3198	186.727	0.925	2	this study		740.462	24.1	23.725	355	(1)
744.859	24.99	24.6936	180.566	2.725	2	this study		742.302	24.47	24.1277	365	(1)
747.25	25.4678	25.2136	180.694	0.785	2	this study		743.188	24.65	24.3236	369	(1)
748.106	25.6401	25.4011	182.66	0.075	2	this study		744.17	24.85	24.5413	355	(1)
748.949	25.8169	25.5936	183.379	0.62	2	this study		744.859	24.99	24.6936	369	(1)
750.065	26.0397	25.836	186.541	0.58	2	this study		746.264	25.27	24.9983	367	(1)
751.126	26.251	26.066	184.518	0.405	2	this study		746.99	25.42	25.1616	369	(1)
752.183	26.4702	26.3045	184.572	0.515	2	this study		747.112	25.44	25.1834	365	(1)
752.461	26.5257	26.365	183.767	0.53	2	this study		748.106	25.64	25.401	361	(1)
753.13	26.6596	26.5107	186.013	0.81	2	this study		749.059	25.84	25.6187	366	(1)
753.478	26.7298	26.5871	185.513	0.525	2	this study		750.621	26.15	25.9561	352	(1)
754.231	26.8829	26.7537	185.437	0.335	2	this study		751.026	26.23	26.0431	369	(1)
754.928	27.0245	26.9078	186.431	0.225	2	this study		751.882	26.41	26.239	355	(1)
755.371	27.1137	27.0049	188.085	0.8	2	this study		753.233	26.68	26.5329	387	(1)
755.767	27.1937	27.092	187.394	0.21	2	this study		754.856	27.01	26.892	383	(1)
755.964	27.2331	27.1348	186.271	0.065	2	this study		756.445	27.33	27.2403	384	(1)
756.353	27.3115	27.2202	194.928	0.479212	3	this study		756.645	27.37	27.2838	370	(1)
756.862	27.4125	27.3301	190.061	0.47	2	this study		757.465	27.53	27.4579	357	(1)
757.645	27.5612	27.4919	191.953	0.840113	4	this study		758.215	27.66	27.5741	403	(1)
758.005	27.6236	27.5528	191.234	1.915	2	this study		759.032	27.78	27.6441	407	(1)
758.514	27.7039	27.5997	191.534	1.94416	4	this study		759.99	27.92	27.7257	416	(1)
758.942	27.7669	27.6364	191.954	0.38	2	this study		760.395	27.9817	27.7615	445.595	this study
759.82	27.8952	27.7113	191.46	0.685	2	this study		760.844	28.05	27.8161	385	(1)
760.119	27.9396	27.737	192.712	0.075	2	this study		761.44	28.1358	27.9077	380.607	this study
760.422	27.9859	27.7641	190.608	1.635	2	this study		761.68	28.1703	27.9446	366.45	this study
760.475	27.9938	27.7686	189.305	0.315	2	this study		761.915	28.2042	27.9808	368.365	this study
761.2	28.1012	27.8707	187.586	0.865	2	this study		762.025	28.22	27.9977	333	(1)
761.496	28.1439	27.9164	190.585	0.49	2	this study		763.51	28.43	28.2221	389	(1)
761.618	28.1614	27.935	189.278	0.115	2	this study		764.205	28.53	28.3289	392	(1)
761.891	28.2007	27.9771	188.986	0.395	2	this study		764.662	28.6	28.4037	376	(1)
762.194	28.2439	28.0232	189.287	0.315	2	this study		765.075	28.66	28.4678	399	(1)
763.015	28.36	28.1473	189.958	0.635	2	this study		765.47	28.72	28.5319	409	(1)
763.784	28.4694	28.2641	191.816	0.28	2	this study		765.832	28.79	28.6034	435	(1)
764.158	28.5232	28.3216	191.594	0.32	2	this study		765.865	28.8	28.6109	414	(1)
764.765	28.615	28.4197	192.634	1.665	2	this study		766.29	28.88	28.6704	466	(1)
765.05	28.6564	28.4639	189.157	0.24	2	this study		766.865	29	28.7597	460	(1)
765.131	28.6685	28.4769	189.646	0.56	2	this study		767.457	29.12	28.8489	506	(1)
765.983	28.8222	28.6274	193.1	0.055	2	this study		767.774	29.1817	28.8947	461.619	this study
766.329	28.8881	28.6764	192.815	0.155	2	this study		767.972	29.22	28.9318	429	(1)
766.963	29.0198	28.7743	193.803	0.2	2	this study		768.155	29.2457	28.9581	405.079	this study
767.755	29.1778	28.8919	193.89	0.34	2	this study		768.327	29.27	28.9831	401	(1)
768.117	29.2404	28.9527	192.688	0.535	2	this study		768.883	29.35	29.0651	419	(1)
768.433	29.2852	28.9986	193.259	0.73	2	this study		769.4	29.43	29.1472	372	(1)
768.84	29.3439	29.0589	192.872	0.49	2	this study		769.928	29.51	29.2293	413	(1)
769.744	29.4822	29.2007	192.264	0.165	2	this study		770.48	29.59	29.3113	411	(1)
770.102	29.5354	29.2553	188.097	0.035	2	this study		771.429	29.72	29.4447	361	(1)
770.4	29.5786	29.2996	192.391	0.970945	5	this study		772.284	29.85	29.578	411	(1)
770.925	29.651	29.3739	191.012	0.89	2	this study		772.742	29.91	29.6396	411	(1)
771.226	29.6922	29.4161	189.829	0.305	2	this study		773.772	30.0594	29.7928	396.412	this study
771.528	29.7351	29.4602	189.213	0.660782	3	this study		775.21	30.268	30.0068	405.535	this study
772.874	29.9291	29.6592	189.243	0.04	2	this study		775.706	30.34	30.0807	379	(1)
773.358	29.9993	29.7312	189.773	0.245	2	this study		776.538	30.46	30.2038	399	(1)
773.772	30.0594	29.7928	191.284	0.265	2	this study		777.776	30.64	30.3884	383	(1)
774.41	30.152	29.8878	190.967	0.16	2	this study		778.5	30.75	30.5012	398	(1)
775.178	30.2634	30.0021	191.375	1.225	2	this study		779.236	30.85	30.6038	399	(1)
775.493	30.3091	30.049	191.567	0.225	2	this study		779.266	30.8545	30.6084	391	(1)
776.185	30.4091	30.1515	188.247	0.59	2	this study		780.622	31.06	30.8192	401	(1)
776.726	30.4873	30.2317	188.475	0.62	2	this study		781.047	31.12	30.9154	369	(1)
777.37	30.581	30.3279	186.517	0.08	2	this study		781.827	31.23	31.1553	391	(1)
777.603	30.615	30.3627	185.989	0.6	2	this study		781.981	31.25	31.1989	385	(1)
778.174	30.7005	30.4505	184.298	0.3	2	this study		782.827	31.38	31.4823	422	(1)
779.056	30.8256	30.5788	182.936	0.435	2	this study		783.562	31.48	31.7003	395	(1)
780.261	31.0052	30.763	187.143	0.2	2	this study		783.932	31.54	31.8312	425	(1)
780.667	31.0663	30.8257	190.332	0.73	2	this study		784.439	31.61	31.9838	415	(1)
781.827	31.2299	31.1552	188	0.055	2	this study		784.908	31.68	32.0864	443	(1)
782.602	31.3454	31.4064	188.475	0.78	2	this study		786.078	31.85	32.1736	456	(1)
783.137	31.4222	31.5741	189.947	0.36	2	this study		786.155	31.86	32.1787	461	(1)
783.968	31.545	31.8421	193.713	1.225	2	this study		786.55	31.91	32.2044	468	(1)
784.057	31.5572	31.8684	192.928	1.125	2	this study		787.315	32.07	32.2864	511	(1)
784.439	31.6101	31.9839	192.507	0.105	2	this study		787.744	32.18	32.3429	494	(1)
784.783	31.6613	32.0769	193.326	0.43	2	this study		787.814	32.2	32.3531	498	(1)
785.487	31.7641	32.1296	193.905	1.12	2	this study		788.482	32.38	32.4454	494	(1)
786.446	31.8968	32.1975	196.417	0.49	2	this study		788.76	32.4529	32.4828	449.204	this study
786.493	31.9028	32.2006	196.908	1.305	2	this study		788.825	32.47	32.4916	452	(1)
787.849	32.2097	32.3579	192.465	1.9361	3	this study		789.23	32.5344	32.5555	419.019	this study
788.234	32.3131	32.4112	195.247	0.275	2	this study		789.454	32.57	32.606	376	(1)
788.775	32.4569	32.4848	194.11	0.525	2	this study		789.55	32.58	32.6201	377	(1)
789.255	32.5384	32.5611	194.607	0.37	2	this study		789.937	32.63	32.6909	392	(1)
789.685	32.5974	32.6446	194.43	0.41	2	this study		790.911	32.74	32.8464	389	(1)
790.169	32.6562	32.7278	195.08	0.285	2	this study		790.911	32.74	32.8464	405	(1)
790.395	32.6817	32.7641	195.939	0.26	2	this study		791.888	32.85	33.002	404	(1)
791.015	32.7517	32.8631	199.302	2.555	2	this study		793.132	33	33.2141	413	(1)
791.44	32.7996	32.9309	196.702	0.805	2	this study		793.217	33.01	33.2283	427	(1)
792.223	32.8904	33.059	196.326	0.46	2	this study		793.999	33.26	33.4769	464	(1)
793.038	32.9887	33.1983	197.646	0.215	2	this study		794.511	33.5116	33.6293	496.384	this study
793.95	33.2443	33.4675	196.896	0.54	2	this study		794.793	33.65	33.7135	464	(1)
794.215	33.3662	33.5414	197.125	0.41	2	this study		795.466	33.87	33.9233	424	(1)
794.43	33.4718	33.6053	197.8	0.275	2	this study		795.545	33.8781	33.9326	428.223	this study
795.16	33.77	33.8081	200.031	0.685	2	this study		795.952	33.92	33.9809	404	(1)
795.38	33.8419	33.891	195.627	0.745	2	this study		797.157	34.02	34.0962	412	(1)
795.57	33.8807	33.9357	195.266	0.453738	3	this study		798.523	34.14	34.2345	400	(1)
795.754	33.8996	33.9575	194.461	0.665	2	this study		798.998	34.18	34.2805	426	(1)
795.909	33.9156	33.9759	194.47	0.035	2	this study		799.911	34.26	34.3727	413	(1)
796.224	33.9426	34.007	196.472	0.445	2	this study		800.248	34.29	34.4073	411	(1)
796.585	33.9725	34.0415	195.411	0.325	2	this study		800.941	34.35	34.4764	415	(1)
797.335	34.0356	34.1142	195.932	1.015	2	this study		800.971	34.3529	34.4798	420	(1)
798.584	34.1451	34.2403	194.887	0.616504	3	this study		801.151	34.37	34.4995	411	(1)
799.198	34.1975	34.3008	195.791	0.76	2	this study		801.196	34.3731	34.5031	435	(1)
799.812	34.2514	34.3628	196.267	0.24	2	this study		801.441	34.39	34.5225	424	(1)
800.025	34.2701	34.3844	196.202	0.325	2	this study		802.173	34.46	34.6032	431	(1)
802.212	34.4632	34.6069	199.647	0.74	2	this study		802.79	34.51	34.6608	434	(1)
802.702	34.5029	34.6526	199.489	0.64	2	this study		803.028	34.53	34.6839	439	(1)
802.885	34.518	34.67	200.292	0.43	2	this study		803.735	34.59	34.753	464	(1)
803.17	34.5421	34.6978	198.892	0.98	2	this study		803.91	34.61	34.7687	476	(1)
803.82	34.5997	34.7606	197.161	1.195	2	this study		804.62	34.73	34.8629	494	(1)
804.723	34.7461	34.8756	202.796	0.03	2	this study		804.65	34.7347	34.8666	487	(1)
805.06	34.7987	34.9168	203.092	0.48	2	this study		805.9	34.93	35.02	498	(1)
806.9	35.0825	35.1396	198.783	0.575	2	this study		806.185	34.97	35.0514	536	(1)
807.508	35.1795	35.2158	203.601	0.36	2	this study		806.19	34.9707	35.0519	510	(1)
808.475	35.327	35.3317	205.376	0.1	2	this study		806.26	34.98	35.0593	514	(1)
808.897	35.3973	35.387	204.467	1.22	2	this study		807.636	35.2	35.232	524	(1)
809.098	35.4259	35.4094	203.619	0.87	2	this study		808.495	35.33	35.3341	534	(1)
809.335	35.456	35.433	201.358	0.255	2	this study		808.525	35.335	35.338	513	(1)
809.902	35.5359	35.4958	200.299	0.805	2	this study		808.555	35.34	35.3419	510	(1)
810.197	35.5731	35.5471	201.063	1.005	2	this study		808.973	35.41	35.3969	517	(1)
810.26	35.5809	35.5585	202.041	0.9	2	this study		809.445	35.47	35.444	546	(1)
810.381	35.5962	35.5807	201.887	0.65	2	this study		809.54	35.49	35.4597	521	(1)
810.592	35.6217	35.618	201.828	0.99	2	this study		809.87	35.5317	35.4924	492.026	this study
811.158	35.6935	35.7225	201.813	0.245	2	this study		810.49	35.61	35.6008	422	(1)
811.358	35.7135	35.7516	200.502	0.63	2	this study		810.666	35.63	35.6299	423	(1)
812.184	35.8188	35.9046	203.289	1.07	2	this study		810.746	35.64	35.6445	418	(1)
812.659	35.8834	35.9983	198.8	0.365	2	this study		810.89	35.66	35.6735	462	(1)
813.407	35.9784	36.1365	204.123	1.32	2	this study		810.891	35.6601	35.6737	438	(1)
813.873	36.0377	36.2231	201.78	0.23	2	this study		811.29	35.71	35.7463	422	(1)
814.344	36.0987	36.3118	200.092	0.625	2	this study		811.33	35.71	35.7463	456	(1)
815.678	36.2668	36.5563	198.962	0.95	2	this study		812.046	35.8	35.8772	428	(1)
816.13	36.341	36.6418	205.102	1.135	2	this study		812.781	35.9	36.0226	467	(1)
816.58	36.4468	36.7196	203.77	0.16	2	this study		812.801	35.9025	36.0263	424	(1)
816.845	36.5056	36.7628	203.754	0.01	2	this study		813.659	36.01	36.1826	425	(1)
817.489	36.6513	36.8702	202.76	1.155	2	this study		813.696	36.0148	36.1896	414	(1)
818.185	36.814	36.9898	203.514	0.23	2	this study		815.435	36.24	36.5172	448	(1)
818.685	36.9274	37.0734	206.357	1.125	2	this study		815.495	36.24	36.5172	425	(1)
819.424	37.0906	37.1932	207.346	0.16	2	this study		815.904	36.3	36.6045	470	(1)
819.27	37.057	37.1686	210.157		1	(3)		815.994	36.31	36.619	455	(1)
820.333	37.2988	37.3465	208.252	0.95	2	this study		816.389	36.4	36.6852	518	(1)
820.365	37.3062	37.352	209.656	0.586174	3	(3)		816.414	36.41	36.6926	488	(1)
820.576	37.3552	37.3881	206.587	0.12	2	this study		816.73	36.48	36.7441	490	(1)
821.14	37.4814	37.481	212.506	1.47	2	(3)		817.225	36.59	36.825	499	(1)
821.324	37.5228	37.5113	209.837	0.535	2	this study		817.917	36.75	36.9427	488	(1)
822.242	37.7366	37.6686	214.296	0.398427	3	(3)		818.126	36.8	36.9795	469	(1)
822.409	37.7758	37.6975	212.136	0.715	2	this study		818.295	36.84	37.009	531	(1)
823.215	37.952	37.8272	212.092	1.61642	5	(3)		818.875	36.97	37.1046	510	(1)
823.902	38.1121	37.945	214.206	1.09	2	(3)		819.27	37.057	37.1686	533.419	(3)
824.513	38.2552	38.0503	211.213	0.68	2	(3)		819.605	37.13	37.2223	541	(1)
825.043	38.3751	38.1385	214.36	1.485	2	(3)		819.865	37.19	37.2665	547.728	(3)
825.51	38.48	38.2156	208.335	0.585	2	(3)		820.295	37.29	37.3401	557	(1)
825.659	38.507	38.2424	206.523	0.45	2	(3)		820.64	37.37	37.3989	549	(1)
826.102	38.5874	38.3342	207.411	0.17	2	(3)		821.03	37.46	37.4651	540	(1)
826.617	38.653	38.4092	208	0.67	2	(3)		821.09	37.47	37.4725	544	(1)
827	38.7	38.4628	210.795	0.64	2	(3)		821.16	37.486	37.4843	553.391	(3)
827.398	38.7525	38.5229	207.23	0.04	2	(3)		821.805	37.63	37.5902	517	(1)
827.82	38.8054	38.5832	210.079	0.404571	3	(3)		821.825	37.635	37.5939	526	(1)
828.1	38.8407	38.6236	208.233	1.985	2	(3)		822.085	37.7	37.6417	535	(1)
828.435	38.883	38.6718	204.792	0.46	2	(3)		822.27	37.743	37.6734	543.646	(3)
828.781	38.9258	38.7208	204.456	0.74287	4	(3)		822.469	37.79	37.708	527	(1)
829.159	38.9719	38.7734	206.544	0.305341	3	(3)		823.077	37.92	37.8036	530	(1)
829.76	39.05	38.8626	206.086	0.256407	3	(3)		823.117	37.93	37.811	539	(1)
830.201	39.1044	38.9247	205.651	0.02	2	(3)		823.215	37.952	37.8272	550.248	(3)
830.785	39.1753	39.0056	205.988	1.31276	3	(3)		823.427	38	37.8625	524	(1)
830.927	39.1938	39.0268	202.345	1.415	2	(3)		823.467	38.01	37.8698	534	(1)
831.435	39.261	39.1036	204.283	0.675	2	(3)		823.901	38.112	37.9449	542.369	(3)
831.922	39.3196	39.1705	207.324	0.2	2	(3)		824.322	38.21	38.017	527	(1)
832.89	39.4467	39.3157	208.685	1.695	2	(3)		824.49	38.25	38.0464	526	(1)
833.173	39.4795	39.3532	209.496	0.47	2	(3)		825.043	38.375	38.1384	574.094	(3)
833.298	39.4942	39.3699	209.326	0.485	2	(3)		825.51	38.48	38.2156	518	(1)
833.436	39.5116	39.3898	207.868	0.785	2	(3)		825.592	38.495	38.2287	498.656	(3)
833.722	39.5463	39.4294	204.777	1.06111	5	(3)		826.228	38.61	38.3601	454	(1)
833.89	39.5669	39.4529	191.532	0.905	2	(3)		826.268	38.61	38.3601	441	(1)
834.246	39.612	39.5044	198.139	1.03153	4	(3)		827	38.7	38.4628	436.65	(3)
834.658	39.6654	39.5654	200.403	1.365	2	(3)		827.083	38.71	38.4743	449	(1)
835.378	39.7578	39.671	195.702	2.07798	3	(3)		827.298	38.74	38.5085	433	(1)
835.98	39.8351	39.7592	196.674	1.06	2	(3)		827.697	38.79	38.5656	444.029	(3)
836.31	39.877	39.8071	193.581	1.155	2	(3)		828.57	38.9	38.6913	428	(1)
837.21	39.989	39.935	193.873	0.200333	3	(3)		828.84	38.933	38.729	433.319	(3)
837.325	40.0025	39.9505	197.553	0.670257	3	(3)		828.9	38.94	38.7369	412	(1)
837.987	40.0811	40.0927	192.596	2.2133	3	(3)		828.98	38.95	38.7484	402	(1)
838.275	40.1179	40.1621	193.081	0.445	2	(3)		829.635	39.03	38.8397	429	(1)
838.39	40.1327	40.1953	193.69	0.415	2	(3)		829.885	39.07	38.8854	424	(1)
839.1	40.224	40.4031	193.346	0.425	2	(3)		830.436	39.13	38.9539	423	(1)
839.745	40.3062	40.5903	193.836	0.125	2	(3)		831.052	39.21	39.0453	400	(1)
841.278	40.496	40.9851	194.842	1.13	2	(3)		831.077	39.2133	39.0491	407	(1)
841.43	40.519	41.0038	194.489	0.895	2	(3)		831.48	39.267	39.1104	426.55	(3)
850.689	41.9236	42.4368	199.152	1.45856	3	(3)		831.852	39.31	39.1595	402	(1)
857.37	43.2601	43.8125	196.82	0.695	2	(3)		831.961	39.325	39.1767	436.277	(3)
861.59	44.1648	44.6612	204.391	0.695	2	(3)		832.53	39.4	39.2623	381	(1)
864.435	44.779	45.28	210.42	2.175	2	(3)		832.56	39.4041	39.267	424	(1)
869.475	45.8635	46.3727	213.807	0.445	2	(3)		832.75	39.43	39.2966	421	(1)
870.59	46.1034	46.6145	210.137	1.405	2	(3)		832.875	39.445	39.3137	431.219	(3)
871.6	46.3202	46.8329	210.308	2.26769	3	(3)		833.195	39.482	39.356	437.604	(3)
874.145	46.8673	47.3803	203.171	0.3444	3	(3)		833.265	39.49	39.3651	433	(1)
877.501	47.5887	48.1017	198.023	2.08	2	(3)		833.455	39.514	39.3925	459.486	(3)
880.594	48.2573	48.7703	198.397	0.34	2	(3)		833.795	39.555	39.4393	435.639	(3)
								834.075	39.59	39.4793	418	(1)
								834.163	39.601	39.4919	406.734	(3)
								834.246	39.612	39.5044	411.267	(3)
								834.655	39.665	39.565	407.641	(3)
								835.45	39.767	39.6815	417.231	(3)
								836.065	39.846	39.7717	404.731	(3)
								836.31	39.877	39.8071	408.062	(3)
								836.878	39.95	39.8905	399	(1)
								837.423	40.014	39.9665	439.626	(3)
								837.423	40.014	39.9665	445.038	(3)
								837.9	40.07	40.0719	480	(1)
								837.987	40.081	40.0926	471.302	(3)
								838.455	40.141	40.2139	431.036	(3)
								839.1	40.224	40.4031	406.143	(3)
								840.01	40.34	40.6676	388	(1)
								841.03	40.47	40.964	430	(1)
								841.205	40.488	40.9786	416.515	(3)
								841.315	40.5	40.9883	462	(1)
								841.355	40.51	40.9965	438	(1)
								841.43	40.519	41.0038	420.6	(3)
								843.53	40.78	41.2155	449	(1)
								844.16	40.86	41.2804	457	(1)
								845.706	41.06	41.4427	460	(1)
								846.225	41.12	41.5024	435	(1)
								846.245	41.1234	41.5064	433.106	(3)
								848.141	41.44	41.8798	413	(1)
								848.925	41.59	42.0567	417	(1)
								849.651	41.73	42.2218	392	(1)
								849.955	41.78	42.2799	441	(1)
								850.824	41.95	42.4656	474	(1)
								850.865	41.96	42.4766	448	(1)
								851.89	42.15	42.6841	492	(1)
								851.976	42.166	42.7016	453.957	(3)
								852.855	42.33	42.8807	507	(1)
								852.974	42.36	42.9135	460	(1)
								854.353	42.638	43.2172	489.97	(3)
								856.203	43.01	43.5872	370	(1)
								857.37	43.26	43.8124	412.241	(3)
								859.048	43.62	44.1368	396	(1)
								861.095	44.06	44.5556	440	(1)
								861.151	44.07	44.5657	458	(1)
								861.195	44.08	44.5757	474	(1)
								861.212	44.0838	44.5796	446.751	(3)
								862.639	44.39	44.8881	426	(1)
								864.435	44.779	45.28	473.157	(3)
								865.085	44.92	45.4221	438	(1)
								868.055	45.558	46.0649	505.429	(3)
								870.43	46.069	46.5798	529.559	(3)
								873.145	46.652	47.165	444.547	(3)
								873.995	46.835	47.348	443.508	(3)
								877.461	47.58	48.093	423	(1)
								880.371	48.21	48.723	413	(1)
								881.985	48.551	49.064	431.207	(3)
								882.83	48.73	49.243	375	(1)
